# Supplementary material for: Multi-sequence generative adversarial network: better generation for enhanced magnetic resonance imaging images
Source: Front Comput Neurosci. 2024 May 22;18:1365238. doi: 10.3389/fncom.2024.1365238 (PMC11151883; doi:10.3389/fncom.2024.1365238)
Supplement: Supplementary file 1 [file Data_Sheet_1.ZIP]

Archive with 427 entries (372 files):
- Supplementary materials/
- Supplementary materials/evaluate/
- Supplementary materials/evaluate/BraTS2021_00500_82_t1ce/
- Supplementary materials/evaluate/BraTS2021_00500_82_t1ce/BraTS2021_00500_82_t1ce_flair.jpg
- Supplementary materials/evaluate/BraTS2021_00500_82_t1ce/BraTS2021_00500_82_t1ce_real.jpg
- Supplementary materials/evaluate/BraTS2021_00500_82_t1ce/BraTS2021_00500_82_t1ce_t1.jpg
- Supplementary materials/evaluate/BraTS2021_00500_82_t1ce/BraTS2021_00500_82_t1ce_t1_flair.jpg
- Supplementary materials/evaluate/BraTS2021_00500_82_t1ce/BraTS2021_00500_82_t1ce_t1_t2.jpg
- Supplementary materials/evaluate/BraTS2021_00500_82_t1ce/BraTS2021_00500_82_t1ce_t2.jpg
- Supplementary materials/evaluate/BraTS2021_00500_82_t1ce/BraTS2021_00500_82_t1ce_t2_flair.jpg
- Supplementary materials/evaluate/BraTS2021_00501_67_t1ce/
- Supplementary materials/evaluate/BraTS2021_00501_67_t1ce/BraTS2021_00501_67_t1ce_flair.jpg
- Supplementary materials/evaluate/BraTS2021_00501_67_t1ce/BraTS2021_00501_67_t1ce_real.jpg
- Supplementary materials/evaluate/BraTS2021_00501_67_t1ce/BraTS2021_00501_67_t1ce_t1.jpg
- Supplementary materials/evaluate/BraTS2021_00501_67_t1ce/BraTS2021_00501_67_t1ce_t1_flair.jpg
- Supplementary materials/evaluate/BraTS2021_00501_67_t1ce/BraTS2021_00501_67_t1ce_t1_t2.jpg
- Supplementary materials/evaluate/BraTS2021_00501_67_t1ce/BraTS2021_00501_67_t1ce_t2.jpg
- Supplementary materials/evaluate/BraTS2021_00501_67_t1ce/BraTS2021_00501_67_t1ce_t2_flair.jpg
- Supplementary materials/evaluate/BraTS2021_00501_88_t1ce/
- Supplementary materials/evaluate/BraTS2021_00501_88_t1ce/BraTS2021_00501_88_t1ce_flair.jpg
- Supplementary materials/evaluate/BraTS2021_00501_88_t1ce/BraTS2021_00501_88_t1ce_real.jpg
- Supplementary materials/evaluate/BraTS2021_00501_88_t1ce/BraTS2021_00501_88_t1ce_t1.jpg
- Supplementary materials/evaluate/BraTS2021_00501_88_t1ce/BraTS2021_00501_88_t1ce_t1_flair.jpg
- Supplementary materials/evaluate/BraTS2021_00501_88_t1ce/BraTS2021_00501_88_t1ce_t1_t2.jpg
- Supplementary materials/evaluate/BraTS2021_00501_88_t1ce/BraTS2021_00501_88_t1ce_t2.jpg
- Supplementary materials/evaluate/BraTS2021_00501_88_t1ce/BraTS2021_00501_88_t1ce_t2_flair.jpg
- Supplementary materials/evaluate/BraTS2021_00504_110_t1ce/
- Supplementary materials/evaluate/BraTS2021_00504_110_t1ce/BraTS2021_00504_110_t1ce_flair.jpg
- Supplementary materials/evaluate/BraTS2021_00504_110_t1ce/BraTS2021_00504_110_t1ce_real.jpg
- Supplementary materials/evaluate/BraTS2021_00504_110_t1ce/BraTS2021_00504_110_t1ce_t1.jpg
- Supplementary materials/evaluate/BraTS2021_00504_110_t1ce/BraTS2021_00504_110_t1ce_t1_flair.jpg
- Supplementary materials/evaluate/BraTS2021_00504_110_t1ce/BraTS2021_00504_110_t1ce_t1_t2.jpg
- Supplementary materials/evaluate/BraTS2021_00504_110_t1ce/BraTS2021_00504_110_t1ce_t2.jpg
- Supplementary materials/evaluate/BraTS2021_00504_110_t1ce/BraTS2021_00504_110_t1ce_t2_flair.jpg
- Supplementary materials/evaluate/BraTS2021_00504_97_t1ce/
- Supplementary materials/evaluate/BraTS2021_00504_97_t1ce/BraTS2021_00504_97_t1ce_flair.jpg
- Supplementary materials/evaluate/BraTS2021_00504_97_t1ce/BraTS2021_00504_97_t1ce_real.jpg
- Supplementary materials/evaluate/BraTS2021_00504_97_t1ce/BraTS2021_00504_97_t1ce_t1.jpg
- Supplementary materials/evaluate/BraTS2021_00504_97_t1ce/BraTS2021_00504_97_t1ce_t1_flair.jpg
- Supplementary materials/evaluate/BraTS2021_00504_97_t1ce/BraTS2021_00504_97_t1ce_t1_t2.jpg
- Supplementary materials/evaluate/BraTS2021_00504_97_t1ce/BraTS2021_00504_97_t1ce_t2.jpg
- Supplementary materials/evaluate/BraTS2021_00504_97_t1ce/BraTS2021_00504_97_t1ce_t2_flair.jpg
- Supplementary materials/evaluate/BraTS2021_00504_99_t1ce/
- Supplementary materials/evaluate/BraTS2021_00504_99_t1ce/BraTS2021_00504_99_t1ce_flair.jpg
- Supplementary materials/evaluate/BraTS2021_00504_99_t1ce/BraTS2021_00504_99_t1ce_real.jpg
- Supplementary materials/evaluate/BraTS2021_00504_99_t1ce/BraTS2021_00504_99_t1ce_t1.jpg
- Supplementary materials/evaluate/BraTS2021_00504_99_t1ce/BraTS2021_00504_99_t1ce_t1_flair.jpg
- Supplementary materials/evaluate/BraTS2021_00504_99_t1ce/BraTS2021_00504_99_t1ce_t1_t2.jpg
- Supplementary materials/evaluate/BraTS2021_00504_99_t1ce/BraTS2021_00504_99_t1ce_t2.jpg
- Supplementary materials/evaluate/BraTS2021_00504_99_t1ce/BraTS2021_00504_99_t1ce_t2_flair.jpg
- Supplementary materials/evaluate/BraTS2021_00506_112_t1ce/
- Supplementary materials/evaluate/BraTS2021_00506_112_t1ce/BraTS2021_00506_112_t1ce_flair.jpg
- Supplementary materials/evaluate/BraTS2021_00506_112_t1ce/BraTS2021_00506_112_t1ce_real.jpg
- Supplementary materials/evaluate/BraTS2021_00506_112_t1ce/BraTS2021_00506_112_t1ce_t1.jpg
- Supplementary materials/evaluate/BraTS2021_00506_112_t1ce/BraTS2021_00506_112_t1ce_t1_flair.jpg
- Supplementary materials/evaluate/BraTS2021_00506_112_t1ce/BraTS2021_00506_112_t1ce_t1_t2.jpg
- Supplementary materials/evaluate/BraTS2021_00506_112_t1ce/BraTS2021_00506_112_t1ce_t2.jpg
- Supplementary materials/evaluate/BraTS2021_00506_112_t1ce/BraTS2021_00506_112_t1ce_t2_flair.jpg
- Supplementary materials/evaluate/BraTS2021_00506_82_t1ce/
- Supplementary materials/evaluate/BraTS2021_00506_82_t1ce/BraTS2021_00506_82_t1ce_flair.jpg
- Supplementary materials/evaluate/BraTS2021_00506_82_t1ce/BraTS2021_00506_82_t1ce_real.jpg
- Supplementary materials/evaluate/BraTS2021_00506_82_t1ce/BraTS2021_00506_82_t1ce_t1.jpg
- Supplementary materials/evaluate/BraTS2021_00506_82_t1ce/BraTS2021_00506_82_t1ce_t1_flair.jpg
- Supplementary materials/evaluate/BraTS2021_00506_82_t1ce/BraTS2021_00506_82_t1ce_t1_t2.jpg
- Supplementary materials/evaluate/BraTS2021_00506_82_t1ce/BraTS2021_00506_82_t1ce_t2.jpg
- Supplementary materials/evaluate/BraTS2021_00506_82_t1ce/BraTS2021_00506_82_t1ce_t2_flair.jpg
- Supplementary materials/evaluate/BraTS2021_00506_85_t1ce/
- Supplementary materials/evaluate/BraTS2021_00506_85_t1ce/BraTS2021_00506_85_t1ce_flair.jpg
- Supplementary materials/evaluate/BraTS2021_00506_85_t1ce/BraTS2021_00506_85_t1ce_real.jpg
- Supplementary materials/evaluate/BraTS2021_00506_85_t1ce/BraTS2021_00506_85_t1ce_t1.jpg
- Supplementary materials/evaluate/BraTS2021_00506_85_t1ce/BraTS2021_00506_85_t1ce_t1_flair.jpg
- Supplementary materials/evaluate/BraTS2021_00506_85_t1ce/BraTS2021_00506_85_t1ce_t1_t2.jpg
- Supplementary materials/evaluate/BraTS2021_00506_85_t1ce/BraTS2021_00506_85_t1ce_t2.jpg
- Supplementary materials/evaluate/BraTS2021_00506_85_t1ce/BraTS2021_00506_85_t1ce_t2_flair.jpg
- Supplementary materials/evaluate/BraTS2021_00506_86_t1ce/
- Supplementary materials/evaluate/BraTS2021_00506_86_t1ce/BraTS2021_00506_86_t1ce_flair.jpg
- Supplementary materials/evaluate/BraTS2021_00506_86_t1ce/BraTS2021_00506_86_t1ce_real.jpg
- Supplementary materials/evaluate/BraTS2021_00506_86_t1ce/BraTS2021_00506_86_t1ce_t1.jpg
- Supplementary materials/evaluate/BraTS2021_00506_86_t1ce/BraTS2021_00506_86_t1ce_t1_flair.jpg
- Supplementary materials/evaluate/BraTS2021_00506_86_t1ce/BraTS2021_00506_86_t1ce_t1_t2.jpg
- Supplementary materials/evaluate/BraTS2021_00506_86_t1ce/BraTS2021_00506_86_t1ce_t2.jpg
- Supplementary materials/evaluate/BraTS2021_00506_86_t1ce/BraTS2021_00506_86_t1ce_t2_flair.jpg
- Supplementary materials/evaluate/BraTS2021_00506_87_t1ce/
- Supplementary materials/evaluate/BraTS2021_00506_87_t1ce/BraTS2021_00506_87_t1ce_flair.jpg
- Supplementary materials/evaluate/BraTS2021_00506_87_t1ce/BraTS2021_00506_87_t1ce_real.jpg
- Supplementary materials/evaluate/BraTS2021_00506_87_t1ce/BraTS2021_00506_87_t1ce_t1.jpg
- Supplementary materials/evaluate/BraTS2021_00506_87_t1ce/BraTS2021_00506_87_t1ce_t1_flair.jpg
- Supplementary materials/evaluate/BraTS2021_00506_87_t1ce/BraTS2021_00506_87_t1ce_t1_t2.jpg
- Supplementary materials/evaluate/BraTS2021_00506_87_t1ce/BraTS2021_00506_87_t1ce_t2.jpg
- Supplementary materials/evaluate/BraTS2021_00506_87_t1ce/BraTS2021_00506_87_t1ce_t2_flair.jpg
- Supplementary materials/evaluate/BraTS2021_00506_88_t1ce/
- Supplementary materials/evaluate/BraTS2021_00506_88_t1ce/BraTS2021_00506_88_t1ce_flair.jpg
- Supplementary materials/evaluate/BraTS2021_00506_88_t1ce/BraTS2021_00506_88_t1ce_real.jpg
- Supplementary materials/evaluate/BraTS2021_00506_88_t1ce/BraTS2021_00506_88_t1ce_t1.jpg
- Supplementary materials/evaluate/BraTS2021_00506_88_t1ce/BraTS2021_00506_88_t1ce_t1_flair.jpg
- Supplementary materials/evaluate/BraTS2021_00506_88_t1ce/BraTS2021_00506_88_t1ce_t1_t2.jpg
- Supplementary materials/evaluate/BraTS2021_00506_88_t1ce/BraTS2021_00506_88_t1ce_t2.jpg
- Supplementary materials/evaluate/BraTS2021_00506_88_t1ce/BraTS2021_00506_88_t1ce_t2_flair.jpg
- Supplementary materials/evaluate/BraTS2021_00506_90_t1ce/
- Supplementary materials/evaluate/BraTS2021_00506_90_t1ce/BraTS2021_00506_90_t1ce_flair.jpg
- Supplementary materials/evaluate/BraTS2021_00506_90_t1ce/BraTS2021_00506_90_t1ce_real.jpg
- Supplementary materials/evaluate/BraTS2021_00506_90_t1ce/BraTS2021_00506_90_t1ce_t1.jpg
- Supplementary materials/evaluate/BraTS2021_00506_90_t1ce/BraTS2021_00506_90_t1ce_t1_flair.jpg
- Supplementary materials/evaluate/BraTS2021_00506_90_t1ce/BraTS2021_00506_90_t1ce_t1_t2.jpg
- Supplementary materials/evaluate/BraTS2021_00506_90_t1ce/BraTS2021_00506_90_t1ce_t2.jpg
- Supplementary materials/evaluate/BraTS2021_00506_90_t1ce/BraTS2021_00506_90_t1ce_t2_flair.jpg
- Supplementary materials/evaluate/BraTS2021_00506_91_t1ce/
- Supplementary materials/evaluate/BraTS2021_00506_91_t1ce/BraTS2021_00506_91_t1ce_flair.jpg
- Supplementary materials/evaluate/BraTS2021_00506_91_t1ce/BraTS2021_00506_91_t1ce_real.jpg
- Supplementary materials/evaluate/BraTS2021_00506_91_t1ce/BraTS2021_00506_91_t1ce_t1.jpg
- Supplementary materials/evaluate/BraTS2021_00506_91_t1ce/BraTS2021_00506_91_t1ce_t1_flair.jpg
- Supplementary materials/evaluate/BraTS2021_00506_91_t1ce/BraTS2021_00506_91_t1ce_t1_t2.jpg
- Supplementary materials/evaluate/BraTS2021_00506_91_t1ce/BraTS2021_00506_91_t1ce_t2.jpg
- Supplementary materials/evaluate/BraTS2021_00506_91_t1ce/BraTS2021_00506_91_t1ce_t2_flair.jpg
- Supplementary materials/evaluate/BraTS2021_00507_91_t1ce/
- Supplementary materials/evaluate/BraTS2021_00507_91_t1ce/BraTS2021_00507_91_t1ce_flair.jpg
- Supplementary materials/evaluate/BraTS2021_00507_91_t1ce/BraTS2021_00507_91_t1ce_real.jpg
- Supplementary materials/evaluate/BraTS2021_00507_91_t1ce/BraTS2021_00507_91_t1ce_t1.jpg
- Supplementary materials/evaluate/BraTS2021_00507_91_t1ce/BraTS2021_00507_91_t1ce_t1_flair.jpg
- Supplementary materials/evaluate/BraTS2021_00507_91_t1ce/BraTS2021_00507_91_t1ce_t1_t2.jpg
- Supplementary materials/evaluate/BraTS2021_00507_91_t1ce/BraTS2021_00507_91_t1ce_t2.jpg
- Supplementary materials/evaluate/BraTS2021_00507_91_t1ce/BraTS2021_00507_91_t1ce_t2_flair.jpg
- Supplementary materials/evaluate/BraTS2021_00510_70_t1ce/
- Supplementary materials/evaluate/BraTS2021_00510_70_t1ce/BraTS2021_00510_70_t1ce_flair.jpg
- Supplementary materials/evaluate/BraTS2021_00510_70_t1ce/BraTS2021_00510_70_t1ce_real.jpg
- Supplementary materials/evaluate/BraTS2021_00510_70_t1ce/BraTS2021_00510_70_t1ce_t1.jpg
- Supplementary materials/evaluate/BraTS2021_00510_70_t1ce/BraTS2021_00510_70_t1ce_t1_flair.jpg
- Supplementary materials/evaluate/BraTS2021_00510_70_t1ce/BraTS2021_00510_70_t1ce_t1_t2.jpg
- Supplementary materials/evaluate/BraTS2021_00510_70_t1ce/BraTS2021_00510_70_t1ce_t2.jpg
- Supplementary materials/evaluate/BraTS2021_00510_70_t1ce/BraTS2021_00510_70_t1ce_t2_flair.jpg
- Supplementary materials/evaluate/BraTS2021_00511_36_t1ce/
- Supplementary materials/evaluate/BraTS2021_00511_36_t1ce/BraTS2021_00511_36_t1ce_flair.jpg
- Supplementary materials/evaluate/BraTS2021_00511_36_t1ce/BraTS2021_00511_36_t1ce_real.jpg
- Supplementary materials/evaluate/BraTS2021_00511_36_t1ce/BraTS2021_00511_36_t1ce_t1.jpg
- Supplementary materials/evaluate/BraTS2021_00511_36_t1ce/BraTS2021_00511_36_t1ce_t1_flair.jpg
- Supplementary materials/evaluate/BraTS2021_00511_36_t1ce/BraTS2021_00511_36_t1ce_t1_t2.jpg
- Supplementary materials/evaluate/BraTS2021_00511_36_t1ce/BraTS2021_00511_36_t1ce_t2.jpg
- Supplementary materials/evaluate/BraTS2021_00511_36_t1ce/BraTS2021_00511_36_t1ce_t2_flair.jpg
- Supplementary materials/evaluate/BraTS2021_00511_38_t1ce/
- Supplementary materials/evaluate/BraTS2021_00511_38_t1ce/BraTS2021_00511_38_t1ce_flair.jpg
- Supplementary materials/evaluate/BraTS2021_00511_38_t1ce/BraTS2021_00511_38_t1ce_real.jpg
- Supplementary materials/evaluate/BraTS2021_00511_38_t1ce/BraTS2021_00511_38_t1ce_t1.jpg
- Supplementary materials/evaluate/BraTS2021_00511_38_t1ce/BraTS2021_00511_38_t1ce_t1_flair.jpg
- Supplementary materials/evaluate/BraTS2021_00511_38_t1ce/BraTS2021_00511_38_t1ce_t1_t2.jpg
- Supplementary materials/evaluate/BraTS2021_00511_38_t1ce/BraTS2021_00511_38_t1ce_t2.jpg
- Supplementary materials/evaluate/BraTS2021_00511_38_t1ce/BraTS2021_00511_38_t1ce_t2_flair.jpg
- Supplementary materials/evaluate/BraTS2021_00511_40_t1ce/
- Supplementary materials/evaluate/BraTS2021_00511_40_t1ce/BraTS2021_00511_40_t1ce_flair.jpg
- Supplementary materials/evaluate/BraTS2021_00511_40_t1ce/BraTS2021_00511_40_t1ce_real.jpg
- Supplementary materials/evaluate/BraTS2021_00511_40_t1ce/BraTS2021_00511_40_t1ce_t1.jpg
- Supplementary materials/evaluate/BraTS2021_00511_40_t1ce/BraTS2021_00511_40_t1ce_t1_flair.jpg
- Supplementary materials/evaluate/BraTS2021_00511_40_t1ce/BraTS2021_00511_40_t1ce_t1_t2.jpg
- Supplementary materials/evaluate/BraTS2021_00511_40_t1ce/BraTS2021_00511_40_t1ce_t2.jpg
- Supplementary materials/evaluate/BraTS2021_00511_40_t1ce/BraTS2021_00511_40_t1ce_t2_flair.jpg
- Supplementary materials/evaluate/BraTS2021_00512_51_t1ce/
- Supplementary materials/evaluate/BraTS2021_00512_51_t1ce/BraTS2021_00512_51_t1ce_flair.jpg
- Supplementary materials/evaluate/BraTS2021_00512_51_t1ce/BraTS2021_00512_51_t1ce_real.jpg
- Supplementary materials/evaluate/BraTS2021_00512_51_t1ce/BraTS2021_00512_51_t1ce_t1.jpg
- Supplementary materials/evaluate/BraTS2021_00512_51_t1ce/BraTS2021_00512_51_t1ce_t1_flair.jpg
- Supplementary materials/evaluate/BraTS2021_00512_51_t1ce/BraTS2021_00512_51_t1ce_t1_t2.jpg
- Supplementary materials/evaluate/BraTS2021_00512_51_t1ce/BraTS2021_00512_51_t1ce_t2.jpg
- Supplementary materials/evaluate/BraTS2021_00512_51_t1ce/BraTS2021_00512_51_t1ce_t2_flair.jpg
- Supplementary materials/evaluate/BraTS2021_00512_52_t1ce/
- Supplementary materials/evaluate/BraTS2021_00512_52_t1ce/BraTS2021_00512_52_t1ce_flair.jpg
- Supplementary materials/evaluate/BraTS2021_00512_52_t1ce/BraTS2021_00512_52_t1ce_real.jpg
- Supplementary materials/evaluate/BraTS2021_00512_52_t1ce/BraTS2021_00512_52_t1ce_t1.jpg
- Supplementary materials/evaluate/BraTS2021_00512_52_t1ce/BraTS2021_00512_52_t1ce_t1_flair.jpg
- Supplementary materials/evaluate/BraTS2021_00512_52_t1ce/BraTS2021_00512_52_t1ce_t1_t2.jpg
- Supplementary materials/evaluate/BraTS2021_00512_52_t1ce/BraTS2021_00512_52_t1ce_t2.jpg
- Supplementary materials/evaluate/BraTS2021_00512_52_t1ce/BraTS2021_00512_52_t1ce_t2_flair.jpg
- Supplementary materials/evaluate/BraTS2021_00512_58_t1ce/
- Supplementary materials/evaluate/BraTS2021_00512_58_t1ce/BraTS2021_00512_58_t1ce_flair.jpg
- Supplementary materials/evaluate/BraTS2021_00512_58_t1ce/BraTS2021_00512_58_t1ce_real.jpg
- Supplementary materials/evaluate/BraTS2021_00512_58_t1ce/BraTS2021_00512_58_t1ce_t1.jpg
- Supplementary materials/evaluate/BraTS2021_00512_58_t1ce/BraTS2021_00512_58_t1ce_t1_flair.jpg
- Supplementary materials/evaluate/BraTS2021_00512_58_t1ce/BraTS2021_00512_58_t1ce_t1_t2.jpg
- Supplementary materials/evaluate/BraTS2021_00512_58_t1ce/BraTS2021_00512_58_t1ce_t2.jpg
- Supplementary materials/evaluate/BraTS2021_00512_58_t1ce/BraTS2021_00512_58_t1ce_t2_flair.jpg
- Supplementary materials/evaluate/BraTS2021_00512_60_t1ce/
- Supplementary materials/evaluate/BraTS2021_00512_60_t1ce/BraTS2021_00512_60_t1ce_flair.jpg
- Supplementary materials/evaluate/BraTS2021_00512_60_t1ce/BraTS2021_00512_60_t1ce_real.jpg
- Supplementary materials/evaluate/BraTS2021_00512_60_t1ce/BraTS2021_00512_60_t1ce_t1.jpg
- Supplementary materials/evaluate/BraTS2021_00512_60_t1ce/BraTS2021_00512_60_t1ce_t1_flair.jpg
- Supplementary materials/evaluate/BraTS2021_00512_60_t1ce/BraTS2021_00512_60_t1ce_t1_t2.jpg
- Supplementary materials/evaluate/BraTS2021_00512_60_t1ce/BraTS2021_00512_60_t1ce_t2.jpg
- Supplementary materials/evaluate/BraTS2021_00512_60_t1ce/BraTS2021_00512_60_t1ce_t2_flair.jpg
- Supplementary materials/evaluate/BraTS2021_00513_58_t1ce/
- Supplementary materials/evaluate/BraTS2021_00513_58_t1ce/BraTS2021_00513_58_t1ce_flair.jpg
- Supplementary materials/evaluate/BraTS2021_00513_58_t1ce/BraTS2021_00513_58_t1ce_real.jpg
- Supplementary materials/evaluate/BraTS2021_00513_58_t1ce/BraTS2021_00513_58_t1ce_t1.jpg
- Supplementary materials/evaluate/BraTS2021_00513_58_t1ce/BraTS2021_00513_58_t1ce_t1_flair.jpg
- Supplementary materials/evaluate/BraTS2021_00513_58_t1ce/BraTS2021_00513_58_t1ce_t1_t2.jpg
- Supplementary materials/evaluate/BraTS2021_00513_58_t1ce/BraTS2021_00513_58_t1ce_t2.jpg
- Supplementary materials/evaluate/BraTS2021_00513_58_t1ce/BraTS2021_00513_58_t1ce_t2_flair.jpg
- Supplementary materials/evaluate/BraTS2021_00513_82_t1ce/
- Supplementary materials/evaluate/BraTS2021_00513_82_t1ce/BraTS2021_00513_82_t1ce_flair.jpg
- Supplementary materials/evaluate/BraTS2021_00513_82_t1ce/BraTS2021_00513_82_t1ce_real.jpg
- Supplementary materials/evaluate/BraTS2021_00513_82_t1ce/BraTS2021_00513_82_t1ce_t1.jpg
- Supplementary materials/evaluate/BraTS2021_00513_82_t1ce/BraTS2021_00513_82_t1ce_t1_flair.jpg
- Supplementary materials/evaluate/BraTS2021_00513_82_t1ce/BraTS2021_00513_82_t1ce_t1_t2.jpg
- Supplementary materials/evaluate/BraTS2021_00513_82_t1ce/BraTS2021_00513_82_t1ce_t2.jpg
- Supplementary materials/evaluate/BraTS2021_00513_82_t1ce/BraTS2021_00513_82_t1ce_t2_flair.jpg
- Supplementary materials/evaluate/BraTS2021_00513_94_t1ce/
- Supplementary materials/evaluate/BraTS2021_00513_94_t1ce/BraTS2021_00513_94_t1ce_flair.jpg
- Supplementary materials/evaluate/BraTS2021_00513_94_t1ce/BraTS2021_00513_94_t1ce_real.jpg
- Supplementary materials/evaluate/BraTS2021_00513_94_t1ce/BraTS2021_00513_94_t1ce_t1.jpg
- Supplementary materials/evaluate/BraTS2021_00513_94_t1ce/BraTS2021_00513_94_t1ce_t1_flair.jpg
- Supplementary materials/evaluate/BraTS2021_00513_94_t1ce/BraTS2021_00513_94_t1ce_t1_t2.jpg
- Supplementary materials/evaluate/BraTS2021_00513_94_t1ce/BraTS2021_00513_94_t1ce_t2.jpg
- Supplementary materials/evaluate/BraTS2021_00513_94_t1ce/BraTS2021_00513_94_t1ce_t2_flair.jpg
- Supplementary materials/evaluate/BraTS2021_00517_106_t1ce/
- Supplementary materials/evaluate/BraTS2021_00517_106_t1ce/BraTS2021_00517_106_t1ce_flair.jpg
- Supplementary materials/evaluate/BraTS2021_00517_106_t1ce/BraTS2021_00517_106_t1ce_real.jpg
- Supplementary materials/evaluate/BraTS2021_00517_106_t1ce/BraTS2021_00517_106_t1ce_t1.jpg
- Supplementary materials/evaluate/BraTS2021_00517_106_t1ce/BraTS2021_00517_106_t1ce_t1_flair.jpg
- Supplementary materials/evaluate/BraTS2021_00517_106_t1ce/BraTS2021_00517_106_t1ce_t1_t2.jpg
- Supplementary materials/evaluate/BraTS2021_00517_106_t1ce/BraTS2021_00517_106_t1ce_t2.jpg
- Supplementary materials/evaluate/BraTS2021_00517_106_t1ce/BraTS2021_00517_106_t1ce_t2_flair.jpg
- Supplementary materials/evaluate/BraTS2021_00517_99_t1ce/
- Supplementary materials/evaluate/BraTS2021_00517_99_t1ce/BraTS2021_00517_99_t1ce_flair.jpg
- Supplementary materials/evaluate/BraTS2021_00517_99_t1ce/BraTS2021_00517_99_t1ce_real.jpg
- Supplementary materials/evaluate/BraTS2021_00517_99_t1ce/BraTS2021_00517_99_t1ce_t1.jpg
- Supplementary materials/evaluate/BraTS2021_00517_99_t1ce/BraTS2021_00517_99_t1ce_t1_flair.jpg
- Supplementary materials/evaluate/BraTS2021_00517_99_t1ce/BraTS2021_00517_99_t1ce_t1_t2.jpg
- Supplementary materials/evaluate/BraTS2021_00517_99_t1ce/BraTS2021_00517_99_t1ce_t2.jpg
- Supplementary materials/evaluate/BraTS2021_00517_99_t1ce/BraTS2021_00517_99_t1ce_t2_flair.jpg
- Supplementary materials/evaluate/BraTS2021_00518_67_t1ce/
- Supplementary materials/evaluate/BraTS2021_00518_67_t1ce/BraTS2021_00518_67_t1ce_flair.jpg
- Supplementary materials/evaluate/BraTS2021_00518_67_t1ce/BraTS2021_00518_67_t1ce_real.jpg
- Supplementary materials/evaluate/BraTS2021_00518_67_t1ce/BraTS2021_00518_67_t1ce_t1.jpg
- Supplementary materials/evaluate/BraTS2021_00518_67_t1ce/BraTS2021_00518_67_t1ce_t1_flair.jpg
- Supplementary materials/evaluate/BraTS2021_00518_67_t1ce/BraTS2021_00518_67_t1ce_t1_t2.jpg
- Supplementary materials/evaluate/BraTS2021_00518_67_t1ce/BraTS2021_00518_67_t1ce_t2.jpg
- Supplementary materials/evaluate/BraTS2021_00518_67_t1ce/BraTS2021_00518_67_t1ce_t2_flair.jpg
- Supplementary materials/evaluate/BraTS2021_00519_45_t1ce/
- Supplementary materials/evaluate/BraTS2021_00519_45_t1ce/BraTS2021_00519_45_t1ce_flair.jpg
- Supplementary materials/evaluate/BraTS2021_00519_45_t1ce/BraTS2021_00519_45_t1ce_real.jpg
- Supplementary materials/evaluate/BraTS2021_00519_45_t1ce/BraTS2021_00519_45_t1ce_t1.jpg
- Supplementary materials/evaluate/BraTS2021_00519_45_t1ce/BraTS2021_00519_45_t1ce_t1_flair.jpg
- Supplementary materials/evaluate/BraTS2021_00519_45_t1ce/BraTS2021_00519_45_t1ce_t1_t2.jpg
- Supplementary materials/evaluate/BraTS2021_00519_45_t1ce/BraTS2021_00519_45_t1ce_t2.jpg
- Supplementary materials/evaluate/BraTS2021_00519_45_t1ce/BraTS2021_00519_45_t1ce_t2_flair.jpg
- Supplementary materials/evaluate/BraTS2021_00519_49_t1ce/
- Supplementary materials/evaluate/BraTS2021_00519_49_t1ce/BraTS2021_00519_49_t1ce_flair.jpg
- Supplementary materials/evaluate/BraTS2021_00519_49_t1ce/BraTS2021_00519_49_t1ce_real.jpg
- Supplementary materials/evaluate/BraTS2021_00519_49_t1ce/BraTS2021_00519_49_t1ce_t1.jpg
- Supplementary materials/evaluate/BraTS2021_00519_49_t1ce/BraTS2021_00519_49_t1ce_t1_flair.jpg
- Supplementary materials/evaluate/BraTS2021_00519_49_t1ce/BraTS2021_00519_49_t1ce_t1_t2.jpg
- Supplementary materials/evaluate/BraTS2021_00519_49_t1ce/BraTS2021_00519_49_t1ce_t2.jpg
- Supplementary materials/evaluate/BraTS2021_00519_49_t1ce/BraTS2021_00519_49_t1ce_t2_flair.jpg
- Supplementary materials/evaluate/BraTS2021_00519_53_t1ce/
- Supplementary materials/evaluate/BraTS2021_00519_53_t1ce/BraTS2021_00519_53_t1ce_flair.jpg
- Supplementary materials/evaluate/BraTS2021_00519_53_t1ce/BraTS2021_00519_53_t1ce_real.jpg
- Supplementary materials/evaluate/BraTS2021_00519_53_t1ce/BraTS2021_00519_53_t1ce_t1.jpg
- Supplementary materials/evaluate/BraTS2021_00519_53_t1ce/BraTS2021_00519_53_t1ce_t1_flair.jpg
- Supplementary materials/evaluate/BraTS2021_00519_53_t1ce/BraTS2021_00519_53_t1ce_t1_t2.jpg
- Supplementary materials/evaluate/BraTS2021_00519_53_t1ce/BraTS2021_00519_53_t1ce_t2.jpg
- Supplementary materials/evaluate/BraTS2021_00519_53_t1ce/BraTS2021_00519_53_t1ce_t2_flair.jpg
- Supplementary materials/evaluate/BraTS2021_00519_58_t1ce/
- Supplementary materials/evaluate/BraTS2021_00519_58_t1ce/BraTS2021_00519_58_t1ce_flair.jpg
- Supplementary materials/evaluate/BraTS2021_00519_58_t1ce/BraTS2021_00519_58_t1ce_real.jpg
- Supplementary materials/evaluate/BraTS2021_00519_58_t1ce/BraTS2021_00519_58_t1ce_t1.jpg
- Supplementary materials/evaluate/BraTS2021_00519_58_t1ce/BraTS2021_00519_58_t1ce_t1_flair.jpg
- Supplementary materials/evaluate/BraTS2021_00519_58_t1ce/BraTS2021_00519_58_t1ce_t1_t2.jpg
- Supplementary materials/evaluate/BraTS2021_00519_58_t1ce/BraTS2021_00519_58_t1ce_t2.jpg
- Supplementary materials/evaluate/BraTS2021_00519_58_t1ce/BraTS2021_00519_58_t1ce_t2_flair.jpg
- Supplementary materials/evaluate/BraTS2021_00519_63_t1ce/
- Supplementary materials/evaluate/BraTS2021_00519_63_t1ce/BraTS2021_00519_63_t1ce_flair.jpg
- Supplementary materials/evaluate/BraTS2021_00519_63_t1ce/BraTS2021_00519_63_t1ce_real.jpg
- Supplementary materials/evaluate/BraTS2021_00519_63_t1ce/BraTS2021_00519_63_t1ce_t1.jpg
- Supplementary materials/evaluate/BraTS2021_00519_63_t1ce/BraTS2021_00519_63_t1ce_t1_flair.jpg
- Supplementary materials/evaluate/BraTS2021_00519_63_t1ce/BraTS2021_00519_63_t1ce_t1_t2.jpg
- Supplementary materials/evaluate/BraTS2021_00519_63_t1ce/BraTS2021_00519_63_t1ce_t2.jpg
- Supplementary materials/evaluate/BraTS2021_00519_63_t1ce/BraTS2021_00519_63_t1ce_t2_flair.jpg
- Supplementary materials/evaluate/BraTS2021_00519_74_t1ce/
- Supplementary materials/evaluate/BraTS2021_00519_74_t1ce/BraTS2021_00519_74_t1ce_flair.jpg
- Supplementary materials/evaluate/BraTS2021_00519_74_t1ce/BraTS2021_00519_74_t1ce_real.jpg
- Supplementary materials/evaluate/BraTS2021_00519_74_t1ce/BraTS2021_00519_74_t1ce_t1.jpg
- Supplementary materials/evaluate/BraTS2021_00519_74_t1ce/BraTS2021_00519_74_t1ce_t1_flair.jpg
- Supplementary materials/evaluate/BraTS2021_00519_74_t1ce/BraTS2021_00519_74_t1ce_t1_t2.jpg
- Supplementary materials/evaluate/BraTS2021_00519_74_t1ce/BraTS2021_00519_74_t1ce_t2.jpg
- Supplementary materials/evaluate/BraTS2021_00519_74_t1ce/BraTS2021_00519_74_t1ce_t2_flair.jpg
- Supplementary materials/evaluate/BraTS2021_00520_76_t1ce/
- Supplementary materials/evaluate/BraTS2021_00520_76_t1ce/BraTS2021_00520_76_t1ce_flair.jpg
- Supplementary materials/evaluate/BraTS2021_00520_76_t1ce/BraTS2021_00520_76_t1ce_real.jpg
- Supplementary materials/evaluate/BraTS2021_00520_76_t1ce/BraTS2021_00520_76_t1ce_t1.jpg
- Supplementary materials/evaluate/BraTS2021_00520_76_t1ce/BraTS2021_00520_76_t1ce_t1_flair.jpg
- Supplementary materials/evaluate/BraTS2021_00520_76_t1ce/BraTS2021_00520_76_t1ce_t1_t2.jpg
- Supplementary materials/evaluate/BraTS2021_00520_76_t1ce/BraTS2021_00520_76_t1ce_t2.jpg
- Supplementary materials/evaluate/BraTS2021_00520_76_t1ce/BraTS2021_00520_76_t1ce_t2_flair.jpg
- Supplementary materials/evaluate/BraTS2021_00520_79_t1ce/
- Supplementary materials/evaluate/BraTS2021_00520_79_t1ce/BraTS2021_00520_79_t1ce_flair.jpg
- Supplementary materials/evaluate/BraTS2021_00520_79_t1ce/BraTS2021_00520_79_t1ce_real.jpg
- Supplementary materials/evaluate/BraTS2021_00520_79_t1ce/BraTS2021_00520_79_t1ce_t1.jpg
- Supplementary materials/evaluate/BraTS2021_00520_79_t1ce/BraTS2021_00520_79_t1ce_t1_flair.jpg
- Supplementary materials/evaluate/BraTS2021_00520_79_t1ce/BraTS2021_00520_79_t1ce_t1_t2.jpg
- Supplementary materials/evaluate/BraTS2021_00520_79_t1ce/BraTS2021_00520_79_t1ce_t2.jpg
- Supplementary materials/evaluate/BraTS2021_00520_79_t1ce/BraTS2021_00520_79_t1ce_t2_flair.jpg
- Supplementary materials/evaluate/BraTS2021_00520_83_t1ce/
- Supplementary materials/evaluate/BraTS2021_00520_83_t1ce/BraTS2021_00520_83_t1ce_flair.jpg
[truncated: 127 more entries]
